# Supplementary material for: Challenges in identifying mRNA transcript starts and ends from long-read sequencing data
Source: Genome Res. 2024 Nov;34(11):1719–34. doi: 10.1101/gr.279559.124 (PMC11610588; doi:10.1101/gr.279559.124)
Supplement: Supplement 3 [file Supplemental_Code.R]

library(tidyverse)
library(data.table)
library(cowplot)
library(RColorBrewer)
library(wesanderson)
library(reshape2)
library(gplots)
library(devtools)
library(ggridges)
library(scales)
library(NatParksPalettes)
library(MetBrewer)


setwd()

### This script calculates truncation metric for long-read sequencing techniques based on first exon or cage peak and polyA peak coordinates. The inputs for the script are
# 1. A reference tsv file with the full path to the annotated bed files including cell and sequencing type per sample 
# 2. The intersected bed files 
# 3. The number of features per file

### Bedtools can be used to splt the bam files into multiple features and intersect them with gene annotations:
# bedtools bamtobed -split -i reads.bam > split_reads.bed
# bedtools intersect -s -wo -split -bed -a split_reads.bed -b annotations.[gff|gtf|bed] > annotated_reads.bed

#List with full path, sequencing type & cell line per sample
ref_all <- read.table('ref_all.tsv',sep = '\t',header = T)


#Gets more upstream and more downsteram feature (exon)
firs_last_fun <- function(reads){
  reads_pos <- reads[reads$strand=='+',]
  reads_neg <- reads[reads$strand=='-',]
  
  reads_all_pos_first <- reads_pos[reads_pos[, .I[start == min(start)], by=read_name]$V1] %>% as.data.frame()
  reads_all_pos_last <- reads_pos[reads_pos[, .I[start == max(start)], by=read_name]$V1] %>% as.data.frame()
  
  reads_all_neg_first <- reads_neg[reads_neg[, .I[end == max(end)], by=read_name]$V1] %>% as.data.frame()
  reads_all_neg_last <- reads_neg[reads_neg[, .I[end == min(end)], by=read_name]$V1] %>% as.data.frame()
  
  reads_all_first <- rbind(reads_all_pos_first,reads_all_neg_first)
  reads_all_last <- rbind(reads_all_pos_last,reads_all_neg_last)
  
  return(list(reads_all_first=reads_all_first,reads_all_last=reads_all_last))
}


#Run intersect
intersect_function <- function(reads_all_list){
  #Split starts and ends from the classification output
  read_starts <- reads_all_list[["reads_all_first"]][,c('chr','start','end','read_name','gene_id','strand')]
  read_ends <- reads_all_list[["reads_all_last"]][,c('chr','start','end','read_name','gene_id','strand')]
  
  # Write the upstream and downstream feature to a temp file
  fwrite(read_starts, "read_start_tmp.bed", sep = "\t", append = FALSE, col.names = FALSE,row.names = F,quote = F)
  fwrite(read_ends, "read_end_tmp.bed", sep = "\t", append = FALSE, col.names = FALSE,row.names = F,quote = F)
  
  # Run bedtools to extract the sequence
  system("bedtools intersect -s -wao -a read_start_tmp.bed -b first_exonstmp.bed > starts_intersect.bed") #first_exonstmp.bed can be changed to run with CAGE peaks
  system("bedtools intersect -s -wao -a read_end_tmp.bed -b polyAtmp.bed > ends_intersect.bed")
  
  #Bring back files
  starts_intersect <- fread('starts_intersect.bed',sep = '\t') %>% as.data.frame()
  ends_intersect <- fread('ends_intersect.bed',sep = '\t') %>% as.data.frame()
  
  #Now classify reads
  reads_no_start <- subset(starts_intersect,V10=='.') #Don't match first
  reads_no_end <- subset(ends_intersect,V10=='.') #Don't match polyA
  
  reads_matching_start <- starts_intersect[starts_intersect$V5==starts_intersect$V10,] #Reads match start
  reads_matching_end <- ends_intersect[ends_intersect$V5==ends_intersect$V10,] #Reads match end
  reads_matching_end <- setDT(reads_matching_end)[reads_matching_end[, .I[V11 == max(V11)], by=V4]$V1] %>% as.data.frame() #Keep the most downstream polyA in case there are tandem UTRs
  
  #Merge reads using their names if they passed FE and polyA filters
  reads_passed_filters <- merge(reads_matching_start[,c('V1','V2','V3','V4','V5','V6','V11')],reads_matching_end[,c('V2','V3','V4','V10','V11')],by='V4')
  reads_passed_filters <- reads_passed_filters[reads_passed_filters$V5==reads_passed_filters$V10,]#Using gene ids for overlapping genes. I'm not removing reads mapping to multiple genes because only the most up and down features PER READ will be used when splitting, thus, there is no need to do that
  colnames(reads_passed_filters) <- c('read_name','chr','start_FE','end_FE','gene_id_FE','strand','FE_index','start_LE','end_LE','gene_id_LE','polyA_index')
  return(list(reads_no_start=reads_no_start,reads_no_end=reads_no_end,reads_passed_filters=reads_passed_filters))
}

#Function to merge all the prev gathered info
classif_final <- function(intersect_function_out){
  for (i in names(intersect_function_out)){
    temp <- intersect_function_out[[i]]
    temp[temp$read_name%in%terminal_reads,'terminal_filter'] <- 'Terminal'
    temp[temp$read_name%in%non_terminal_reads,'terminal_filter'] <- 'Non-Terminal'
    intersect_function_out[[i]] <- temp
  }
  
  no_start <- intersect_function_out[["reads_no_start"]] #Store reads not matching peaks
  no_end <- intersect_function_out[["reads_no_end"]]
  passed_filters <- intersect_function_out[["reads_passed_filters"]]
  return(list(no_start=no_start,no_end=no_end,passed_filters=passed_filters))
  
}

#Calculate truncation metrics
truncation_calculator <- function(classif_final_FE){
  no_FE <- classif_final_FE[["no_FE"]]
  no_polyA <- classif_final_FE[["no_polyA"]]
  passed_filters <- classif_final_FE[["passed_filters"]]
  
  colnames(no_FE)[5] <- 'gene_id'
  colnames(no_polyA)[5] <- 'gene_id'
  colnames(passed_filters)[5] <- 'gene_id'
  
  FE_bind_rows <- rbind(data.frame(read_name=no_FE$V4,gene_id=no_FE$gene_id,filter='no_FE'),data.frame(read_name=no_polyA$V4,gene_id=no_polyA$gene_id,filter='no_polyA'),data.frame(read_name=passed_filters$read_name,gene_id=passed_filters$gene_id,filter='passed'))
  
  #Remove duplicates and count totals (when binding rows a read assign to no start and no end will be counted twice)
  unique_for_tot <- FE_bind_rows %>% dplyr::group_by(gene_id) %>% dplyr::summarise(read_name=unique(read_name))
  raw_counts_per_gene <- table(unique_for_tot$gene_id) %>% as.data.frame() %>% `colnames<-`(c("gene_id", "freq_initial"))
  FE_bind_rows <- FE_bind_rows[!duplicated(FE_bind_rows),]
  
  #Get truncation values
  truncation_5_FE <- table(subset(FE_bind_rows,filter=='no_FE')$gene_id)%>% as.data.frame()%>% `colnames<-`(c("gene_id", "freq_5end_filter_FE"))
  truncation_3 <- table(subset(FE_bind_rows,filter=='no_polyA')$gene_id)%>% as.data.frame()%>% `colnames<-`(c("gene_id", "freq_3end_filter"))
  counts_per_gene_after_filters_FE <- table(subset(FE_bind_rows,filter=='passed')$gene_id)%>% as.data.frame()%>% `colnames<-`(c("gene_id", "final_freq_FE"))
  
  truncation_metrics_non_terminal <- merge(merge(merge(truncation_5_FE,truncation_3,by='gene_id',all.x=T,all.y = T),counts_per_gene_after_filters_FE,by='gene_id',all.x=T,all.y = T),raw_counts_per_gene,by = 'gene_id',all.x=T,all.y=T)
  return(list(truncation_metrics_non_terminal=truncation_metrics_non_terminal))
}


gene_list_no_FE <- list()
gene_list_no_polyA <- list()
reads_across_datasets <- list()
reads_across_datasets_with_term <- list()
truncation_metrics_all_with_term <- data.frame()
truncation_metrics_all_no_term <- data.frame()
file_counter <- 1


for (row_num_lopp in 1:nrow(ref_all)){
  print(paste('Starting sample',row_num_lopp,'of',nrow(ref_all)))
  
  file_path_loop <- ref_all$file_name[row_num_lopp]
  seq_type_loop <- ref_all$seq_type[row_num_lopp]
  cell_line_loop <- ref_all$cell_line[row_num_lopp]
  
  file_name <- paste(trimws(basename(file_path_loop)),collapse=" ")
  file_name <- sub("(_sorted|\\.fastq).*", "", file_name)
  
  raw_reads <- fread(file_path_loop,sep = '\t',header = F)
  
  raw_reads <- raw_reads[!is.na(raw_reads$V2),] #Remove the bsub output after running bedtools intersect on an LSF cluster
  
  raw_reads <- raw_reads[,c(1,2,3,4,6,16)]
  colnames(raw_reads) <- c('chr','start','end','read_name','strand','gene_id')
  
  #Get terminal reads (from the bedtools intersect output count how many times each read appears, meaning how many features it covers). This is done faster in bash: cut -f 4 all_reads_intersected.bed | sort | uniq -c | awk '{print $2,$1}' > ~/db/counts_per_read/all_reads_intersected.bed)

  counts_per_read <- fread(paste('~/db/counts_per_read/',file_name,'.bed.gz',sep=''),col.names = c('Freq','read_name')) %>% as.data.frame()
  
  #If the read only has one feature than that's a terminal read
  terminal_reads <- counts_per_read[counts_per_read$Freq==1,'read_name']
  non_terminal_reads <- counts_per_read[counts_per_read$Freq!=1,'read_name']
  raw_reads <- raw_reads[raw_reads$read_name%in%non_terminal_reads,]
  
  #Split read starts and ends to make bed file 
  reads_all_list <- firs_last_fun(reads = raw_reads)
  
  #Run intersect and store outputs
  intersect_function_out <- intersect_function(reads_all_list)
  gene_list_no_FE[[file_name]] <- intersect_function_out[["reads_no_start"]] #Store reads not matching peaks
  gene_list_no_polyA[[file_name]] <- intersect_function_out[["reads_no_end"]]
  reads_passed_filters <- intersect_function_out[["reads_passed_filters"]]
  
  #Get truncation metrics
  classif_final_FE <- list(no_FE=gene_list_no_FE[[file_name]],no_polyA=gene_list_no_polyA[[file_name]],passed_filters=reads_passed_filters)
  truncation_list <- truncation_calculator(classif_final_FE)
  trunc_to_store <- truncation_list[["truncation_metrics_non_terminal"]]
  
  trunc_to_store$seq_type <- seq_type_loop
  trunc_to_store$cell_line <- cell_line_loop
  trunc_to_store$file_name <- file_name
  
  truncation_metrics_all_with_term <- rbind(truncation_metrics_all_with_term,trunc_to_store)
  
}


##### CODE TO PLOT FIGURES IN CALVO-ROITBERG ET AL

truncation_metrics <- read.table('truncation_metrics_for_plot.tsv',sep = '\t',header = T)
truncation_metrics$variable <- factor(truncation_metrics$variable,levels = c("FE","polyA","FE+polyA"),labels = c("FE","polyA","FE & polyA"))

colors_to_use <- c(met.brewer(name = 'Nizami')[c(5,7)],met.brewer(name = 'Demuth')[c(3,4)])


total_features_clean$seq_type <- factor(total_features_clean$seq_type,levels = c("directcDNA","directRNA","PacBio","TIF-seq"),labels=c("directcDNA (ONT)","directRNA(ONT)","Iso-Seq (PacBio)","TIF-Seq2"))
truncation_metrics$seq_type <- factor(truncation_metrics$seq_type,levels = c('directDNA','directRNA','PacBio','TIF-seq'),labels=c("directcDNA (ONT)","directRNA(ONT)","Iso-Seq (PacBio)","TIF-Seq2"))
genes_per_sample$seq_type <- factor(genes_per_sample$seq_type,levels = c('directcDNA','directRNA','PacBio','TIF-seq'),labels=c("directcDNA (ONT)","directRNA(ONT)","Iso-Seq (PacBio)","TIF-Seq2"))
counts_per_gene$seq_type <- factor(counts_per_gene$seq_type,levels = c("directcDNA","directRNA","PacBio","TIF-seq"),labels=c("directcDNA (ONT)","directRNA(ONT)","Iso-Seq (PacBio)","TIF-Seq2"))


g.legend <- function(a.plot){
  tmp <- ggplot_gtable(ggplot_build(a.plot))
  leg <- which(sapply(tmp$grobs, function(x) x$name) == "guide-box")
  legend <- tmp$grobs[[leg]]
  return(legend)
}

#####
#Fig 1
LRS_loop <- read.table('LRS_CDC42.tsv',sep = '\t',header = T)
dotted_isoforms <- read.table('dotted_isoforms_CDC42.tsv',sep = '\t',header = T)
isoforms_loop <- read.table('isoforms_CDC42.tsv',sep = '\t',header = T)
first_exon_loop <- read.table('FE_CDC42.tsv',sep = '\t',header = T)
polyA_loop <- read.table('polyA_CDC42.tsv',sep = '\t',header = T)


pdf('fig1.pdf',width = 8,height = 7.5)
print(ggplot(LRS_loop) +
        geom_segment(aes(x = start, xend = end, y = (-1 * new_id), yend = (-1 * new_id), color = seq_type), size = 0.5) +
        theme_minimal() +
        geom_segment(dotted_isoforms, mapping = aes(x = start, xend = end, y = 2 * id + 10, yend = 2 * id + 10), linetype = 'dashed', size = 0.1) +
        geom_segment(isoforms_loop, mapping = aes(x = start, xend = end, y = 2 * id + 10, yend = 2 * id + 10), size = 3, color = met.brewer(name = 'Archambault')[4]) +
        scale_color_manual(values = colors_to_use) +
        geom_segment(first_exon_loop, mapping = aes(x = start, xend = end, y = max(isoforms_loop$id + 25), yend = max(isoforms_loop$id + 25)), size = 8, color = met.brewer(name = 'Archambault')[3]) +
        geom_segment(polyA_loop, mapping = aes(x = start, xend = end, y = max(isoforms_loop$id + 20), yend = max(isoforms_loop$id + 20)), size = 8, color = met.brewer(name = 'Cassatt2')[8]) +
        labs(title = paste('CDC42', ' (-)', ' | K562', sep = ''), x = 'genomic coordinate on chr1 (Mb)') +
        theme(legend.position = "none", panel.grid = element_blank(), axis.title.y = element_blank(), axis.text.y = element_blank(), axis.ticks.y = element_blank(), panel.background = element_blank(), axis.ticks.x = element_blank(), axis.text = element_text(size = 11), axis.title = element_text(size = 13), plot.title = element_text(size = 13, face = 'bold')) +
        scale_x_continuous(labels = function(x) scales::number_format(accuracy = 0.01, scale = 1e-6)(x))
)
dev.off()


#####
df_2a <- read.table('term_proportions.tsv',sep = '\t',header = T)
df_2a$seq_type <- factor(df_2a$seq_type,levels=c('directDNA','directRNA','PacBio','TIF-Seq2'),labels=c('directcDNA\n(ONT)','directRNA\n(ONT)','Iso-Seq\n(PacBio)','TIF-Seq2'))

fig_2a <- ggplot(df_2a)+
  geom_boxplot(aes(x=seq_type,y=terminal_proportion,fill=seq_type))+
  theme_cowplot()+
  theme(axis.line = element_line(colour = 'black', size = 1),
        axis.text = element_text(size=9), axis.title = element_text(size=10),
        legend.text=element_text(size=9), legend.title=element_text(size=9),
        strip.text=element_text(size=10),
        strip.background=element_rect(fill='gray95'),
        legend.position='none',
        axis.title.x = element_blank())+
  labs(y='Proportion of reads starting\nand ending on the same exon',fill='Seq type')+
  scale_fill_manual(values = colors_to_use)

fig_2_b <- total_features_clean %>% ggplot()+
  geom_boxplot(aes(x=factor(V5,levels = c("first","internal","last","intron"),labels = c("first\nexon","internal\nexon","last\nexon","intron")),y=norm_reads,fill=seq_type),outlier.size = 0.2,size=0.1)+
  theme_cowplot()+
  labs(x='',y='proportion of reads per sample',fill='')+
  scale_fill_manual(values = colors_to_use)+
  facet_grid(factor(end,levels = c('start','end'),labels = c('read starts','read ends'))~.)+
  theme(axis.text.x = element_text(angle = 45, vjust = 1, hjust=1),axis.line = element_line(colour = 'black', size = 1),panel.background = element_rect(color='lightgray'),
        axis.text = element_text(size=9), axis.title = element_text(size=10),
        legend.text=element_text(size=9), legend.title=element_text(size=9),
        axis.title.x = element_blank(),
        strip.background=element_rect(fill='gray95'),strip.text=element_text(size=10))+
  scale_y_continuous(labels = c(0,0.25,0.5,0.75,1),breaks = c(0,0.25,0.5,0.75,1),limits = c(0,1))+
  background_grid(major = 'y')+
  guides(fill=guide_legend(nrow=1,byrow=TRUE))

fig_2_legend <- g.legend(fig_2_b)

fig_2_b <- fig_2_b+theme(legend.position = 'none')

fig_2_c_top <- all_bins[all_bins$classif_for_plot!='transcript end' & all_bins$classif_for_plot!='transcript start' & !is.na(all_bins$classif_for_plot),] %>% subset(end=='read starts') %>% ggplot(aes(x=bin,y=sumed_norm_cov,color=seq_type,group=seq_type))+
  #geom_point()+
  geom_line(size=1)+
  theme_cowplot()+
  facet_grid(end~classif_for_plot)+
  labs(x='fractional position',y='proportion of reads')+
  theme(legend.position='none',
        axis.title.x = element_blank(),axis.ticks.x=element_blank(),axis.text.x = element_blank(),
        axis.text = element_text(size=9), axis.title = element_text(size=10),
        legend.text=element_text(size=9), legend.title=element_text(size=9),
        strip.background=element_rect(fill='gray95'),strip.text=element_text(size=10)
  )+
  scale_color_manual(values = colors_to_use)+
  background_grid(major='y',minor = 'x')


fig_2_c_bot <- all_bins[all_bins$classif_for_plot!='transcript end' & all_bins$classif_for_plot!='transcript start' & !is.na(all_bins$classif_for_plot),] %>% subset(end=='read ends') %>% ggplot(aes(x=bin,y=sumed_norm_cov,color=seq_type,group=seq_type))+
  #geom_point()+
  geom_line(size=1)+
  theme_cowplot()+
  facet_grid(end~factor(classif_for_plot,levels = c('non-last exons','last exons')))+
  labs(x='fractional position',y='')+
  theme(axis.title.x = element_blank(),axis.text.x = element_text(angle = 45, vjust = 1, hjust=1),legend.position = 'none',
        axis.text = element_text(size=9), axis.title = element_text(size=10),
        legend.text=element_text(size=9), legend.title=element_text(size=9),
        strip.background=element_rect(fill='gray95'),strip.text=element_text(size=10)
  )+
  scale_color_manual(values = colors_to_use)+
  background_grid(major='y',minor = 'x')+
  scale_y_continuous(labels = function(x) sprintf("%.3f", x))


all_bins_tx$feature <- factor(all_bins_tx$feature,c("Transcript start","Transcript end"),c("transcript start","transcript end"))
all_bins_tx$end <- factor(all_bins_tx$end,c("read starts","read ends"))

fig_2_d <- all_bins_tx %>% ggplot(aes(x=bin,y=sumed_norm_cov,color=seq_type,group=seq_type))+
  geom_line()+
  geom_line(size=1)+
  theme_cowplot()+
  facet_grid(end~feature,scales = 'free_y')+
  scale_color_manual(values = colors_to_use)+
  scale_x_continuous(breaks = c(0,0.5,1),labels = c('-250','0','+250'))+
  labs(y='proportion of reads',x='distance from site (nt)')+
  background_grid(major='y',minor = 'x')+
  theme(axis.text.x = element_text(angle = 45, vjust = 1, hjust=1),axis.line = element_line(colour = 'black', size = 1),
      axis.text = element_text(size=9), axis.title = element_text(size=10),
      legend.text=element_text(size=9), legend.title=element_text(size=9),
      strip.text=element_text(size=10),
      strip.background=element_rect(fill='gray95'),
      legend.position='none',
      axis.title.x = element_blank())


#fractional position
#distance from site (nt)
pdf('fig2.pdf',width = 8,height = 7.5)
ggdraw() + 
  draw_plot(fig_2a, 0, 0.53, 0.33, 0.47)+
  draw_plot(fig_2_b, 0.33, 0.53, 0.66, 0.47)+
  draw_plot(fig_2_legend,0.4, 0.27, 0.5, 0.5)+
  draw_plot(fig_2_c_top, 0, 0.23, 0.5, 0.23)+
  draw_plot(fig_2_c_bot, 0, 0, 0.5, 0.23)+
  draw_plot(fig_2_d, 0.5, 0, 0.5, 0.46)
dev.off()


fig_3_a <- ggplot(truncation_metrics,aes(x=seq_type,y=value,group=seq_type))+
  geom_violin(aes(fill=seq_type))+
  theme_cowplot()+
  facet_wrap(.~factor(variable,labels = c('FE','polyA peaks','FE & polyA peaks')))+
  ylim(0,1)+
  labs(y='Proportion of reads with \n terminal coordinate in feature',fill='Seq type')+
  scale_fill_manual(values = colors_to_use)+
  background_grid(major = 'y')+
  theme(axis.text.x = element_text(angle = 45, vjust = 1, hjust=1),axis.line = element_line(colour = 'black', size = 1),
        axis.text = element_text(size=9), axis.title = element_text(size=10),
        legend.text=element_text(size=9), legend.title=element_text(size=9),
        strip.text=element_text(size=10),
        strip.background=element_rect(fill='gray95'),
        legend.position='none',
        panel.background = element_rect(color='lightgray'),
        axis.title.x = element_blank())


fig_3_b_top <- all_bins_for_plot_after_filter[all_bins_for_plot_after_filter$classif_for_plot!='transcript end' & all_bins_for_plot_after_filter$classif_for_plot!='transcript start' & !is.na(all_bins_for_plot_after_filter$classif_for_plot) & all_bins_for_plot_after_filter$classif_for_plot!='' ,] %>% subset(end=='read starts') %>% ggplot(aes(x=bin,y=sumed_norm_cov,color=seq_type,group=seq_type))+
  #geom_point()+
  geom_line(size=1)+
  theme_cowplot()+
  facet_grid(end~classif_for_plot)+
  labs(x='fractional position',y='proportion of reads')+
  theme(legend.position='none',
        axis.title.x = element_blank(),axis.ticks.x=element_blank(),axis.text.x = element_blank(),
        axis.text = element_text(size=9), axis.title = element_text(size=10),
        legend.text=element_text(size=9), legend.title=element_text(size=9),
        strip.background=element_rect(fill='gray95'),strip.text=element_text(size=10)
  )+
  scale_color_manual(values = colors_to_use)+
  background_grid(major='y',minor = 'x')


fig_3_b_bot <- all_bins_for_plot_after_filter[all_bins_for_plot_after_filter$classif_for_plot!='transcript end' & all_bins_for_plot_after_filter$classif_for_plot!='transcript start' & !is.na(all_bins_for_plot_after_filter$classif_for_plot) & all_bins_for_plot_after_filter$classif_for_plot!='' ,] %>% subset(end=='read ends') %>% ggplot(aes(x=bin,y=sumed_norm_cov,color=seq_type,group=seq_type))+
  #geom_point()+
  geom_line(size=1)+
  theme_cowplot()+
  facet_grid(end~factor(classif_for_plot,levels = c('non-last exons','last exons')))+
  labs(x='fractional position')+
  theme(axis.text.x = element_text(angle = 45, vjust = 1, hjust=1),legend.position = 'none',
        axis.text = element_text(size=9), axis.title = element_text(size=10),
        legend.text=element_text(size=9), legend.title=element_text(size=9),
        strip.background=element_rect(fill='gray95'),strip.text=element_text(size=10),axis.title.x = element_blank())+
  scale_color_manual(values = colors_to_use)+
  background_grid(major='y',minor = 'x')+
  scale_y_continuous(labels = function(x) sprintf("%.3f", x))


all_bins_for_plot_tx_after_filter$feature <- factor(all_bins_for_plot_tx_after_filter$feature,c("Transcript start","Transcript end"),c("transcript start","transcript end"))
all_bins_for_plot_tx_after_filter$end <- factor(all_bins_for_plot_tx_after_filter$end,c("read starts","read ends"))

fig_3_c <- all_bins_for_plot_tx_after_filter %>% ggplot(aes(x=bin,y=sumed_norm_cov,color=seq_type,group=seq_type))+
  geom_line()+
  geom_line(size=1)+
  theme_cowplot()+
  facet_grid(end~feature,scales = 'free_y')+
  scale_color_manual(values = colors_to_use)+
  scale_x_continuous(breaks = c(0,0.5,1),labels = c('-250','0','+250'))+
  labs(y='proportion of reads',x='distance from site (nt)')+
  background_grid(major='y',minor = 'x')+
  theme(axis.text.x = element_text(angle = 45, vjust = 1, hjust=1),axis.line = element_line(colour = 'black', size = 1),
        axis.text = element_text(size=9), axis.title = element_text(size=10),
        legend.text=element_text(size=9), legend.title=element_text(size=9),
        strip.text=element_text(size=10),
        strip.background=element_rect(fill='gray95'),
        legend.position='none',axis.title.x = element_blank())

fig_3_d <- genes_per_sample %>% subset(threshold==10) %>% ggplot(aes(color=seq_type,y=n_of_genes,x=factor(seq_type,labels = c('directcDNA\n(ONT)','directRNA\n(ONT)','Iso-Seq\n(PacBio)','TIF-Seq2')),fill=filter))+
  geom_boxplot(outlier.color = 'black',outlier.size = 0.1,outlier.alpha = 0.02)+
  scale_color_manual(values = colors_to_use)+
  scale_fill_manual(values = c('white','lightgray'))+
  #scale_y_log10()+
  labs(y='Number of genes (>10 reads)',fill='Sequencing type')+
  ylim(3500,15000)+
  theme_cowplot()+
  background_grid(major = 'y')+
  theme(axis.text.x = element_text(angle = 0, vjust = 1, hjust=1),axis.line = element_line(colour = 'black', size = 1),
        axis.text = element_text(size=9), axis.title = element_text(size=10),
        legend.text=element_text(size=9), legend.title=element_text(size=9),
        strip.text=element_text(size=10),
        strip.background=element_rect(fill='gray95'),
        legend.position='none',
        axis.title.x = element_blank())

fig_3_e <- counts_per_gene %>% ggplot(aes(color=seq_type,y=cpm,x=factor(seq_type,labels = c('directcDNA\n(ONT)','directRNA\n(ONT)','Iso-Seq\n(PacBio)','TIF-Seq2')),fill=filter))+
  geom_boxplot(outlier.color = 'black',outlier.size = 0.1,outlier.alpha = 0.02)+
  scale_color_manual(values = colors_to_use)+
  scale_fill_manual(values = c('white','lightgray'))+
  scale_y_log10()+
  labs(y='CPM per gene',fill='',color='Sequencing type')+
  theme_cowplot()+
  background_grid(major = 'y')+
  theme(axis.text.x = element_text(angle = 0, vjust = 1, hjust=1),axis.line = element_line(colour = 'black', size = 1),
        axis.text = element_text(size=9), axis.title = element_text(size=10),
        legend.text=element_text(size=9), legend.title=element_text(size=9),
        strip.text=element_text(size=10),
        strip.background=element_rect(fill='gray95'),
        legend.position='none',
        axis.title.x = element_blank())


pdf('fig3_new.pdf',width = 8,height = 11)
#pdf('~/Dropbox (UMass Medical School)/PaiLab/collabprojects/TSS_TES_tech_report/fig3.pdf',width = 8,height = 11)
ggdraw() + 
  draw_plot(fig_3_a, 0, 0.72, 1, 0.28)+
  draw_plot(fig_2_legend,0.4, 0.45, 0.5, 0.5)+
  draw_plot(fig_3_b_top, 0, 0.44, 0.5, 0.21)+
  draw_plot(fig_3_b_bot, 0, 0.2, 0.5, 0.21)+
  draw_plot(fig_3_c, 0.5, 0.2, 0.5, 0.45)+
  draw_plot(fig_3_d, 0, 0, 0.5, 0.2)+
  draw_plot(fig_3_e, 0.5, 0, 0.5, 0.2)
dev.off()


#########
#Supplementary 1
s1A_df <- read.table('all_reads_length.tsv',sep = '\t',header = T)


s1A_df$seq_type <- factor(s1A_df$seq_type,levels=c('directcDNA','directRNA','PacBio'),labels=c('directcDNA (ONT)','directRNA (ONT)','Iso-seq (PacBio)'))

fig_s1A <- ggplot(s1A_df)+
  geom_density(aes(x=read_length,color=seq_type),size=2)+
  theme_minimal(base_size = 20)+
  labs(x='read length (nt)',color='sequencing type')+
  scale_x_continuous(limits = c(0,10000))+
  scale_color_manual(values = colors_to_use)


s1B_df <- read.table('non_term_FE_polyA.tsv',sep = '\t',header = T)
s1B_df$seq_type <- factor(s1B_df$seq_type,levels=c('directcDNA','directRNA','PacBio'),labels=c('directcDNA (ONT)','directRNA (ONT)','Iso-seq (PacBio)'))

fig_s1B <- ggplot(s1B_df)+
  geom_density(aes(x=read_length,color=seq_type),size=2)+
  theme_minimal(base_size = 20)+
  labs(x='read length (nt)',color='sequencing type')+
  scale_x_continuous(limits = c(0,10000))+
  scale_color_manual(values = colors_to_use)

pdf('figS1.pdf',width = 8,height = 6)
ggdraw() + 
  draw_plot(fig_s1A, 0, 0.5, 1, 0.5)+
  draw_plot(fig_s1B,0, 0.0, 1, 0.5)
dev.off()


##
#Supplementary 2
trunc_cage <- read.table('cage_truncation.tsv',sep = '\t',header = T)

trunc_cage$seq_type <- factor(trunc_cage$seq_type,levels=c('directcDNA (ONT)','directRNA (ONT)','Iso-seq (PacBio)','TIF-Seq2'))
trunc_cage$variable <- factor(trunc_cage$variable,levels=c('FE','polyA','FE+polyA'),labels=c('CAGE','polyA peaks','CAGE & polyA peaks'))

fig_s2 <- ggplot(trunc_cage,aes(x=seq_type,y=value,group=seq_type))+
  geom_violin(aes(fill=seq_type))+
  theme_cowplot()+
  facet_wrap(.~variable)+
  ylim(0,1)+
  labs(y='Proportion of reads with \n terminal coordinate in feature',fill='Seq type')+
  scale_fill_manual(values = colors_to_use)+
  background_grid(major = 'y')+
  theme(axis.text.x = element_text(angle = 45, vjust = 1, hjust=1),axis.line = element_line(colour = 'black', size = 1),
        axis.text = element_text(size=9), axis.title = element_text(size=10),
        legend.text=element_text(size=9), legend.title=element_text(size=9),
        strip.text=element_text(size=10),
        strip.background=element_rect(fill='gray95'),
        legend.position='none',
        panel.background = element_rect(color='lightgray'),
        axis.title.x = element_blank())

pdf('figS2.pdf',width = 8,height = 8)
ggdraw() + 
  draw_plot(fig_s2, 0, 0.5, 1, 0.5)
dev.off()
